# Supplementary material for: A short-term, high-caloric diet has prolonged effects on brain insulin action in men
Source: Nat Metab. 2025 Feb 21;7(3):469–77. doi: 10.1038/s42255-025-01226-9 (PMC11946887; doi:10.1038/s42255-025-01226-9)
Supplement: Supplementary file 3 — Statistical source data for fMRI data. [file 42255_2025_1226_MOESM3_ESM.xlsx]

## Sheet: Fig 2 a
Link To Data shown in Figure 1
https://neurovault.org/collections/MYQHVMQE/

## Sheet: Fig 2 b & c
ID	Group	Rolandic Operculum change in CBF follow-up1 minus baseline	Pons Midbrain change in CBF follow-up1 minus baseline	Hippocampus change in CBF follow-up2 minus baseline	Fusiform gyrus change in CBF follow-up2 minus baseline
1	HCD	2.4539	10.718	-3.7494	6.9002
2	HCD	16.3483	2.571	-2.4615	-12.3191
3	HCD	-0.5197	0.4092	-8.3844	-20.6323
4	HCD	6.1085	25.9796	-3.7377	0.4821
5	HCD	8.5447	-2.4334	-1.2081	-7.3407
6	HCD	20.7677	4.5077	-3.2281	-6.5338
7	HCD	5.6534	9.5216	-5.0004	-10.6879
8	HCD	4.4517	14.0582	-7.4161	-27.8589
9	HCD	19.2863	5.0077	-15.7146	2.3963
10	HCD	0.489	7.0347	1.6951	-3.1759
11	HCD	8.5106	15.1052	-1.2404	-20.1984
12	HCD	24.4747	14.243	-11.5045	-8.5777
13	HCD	14.0994	15.0641	-0.4656	-19.9439
14	HCD	-5.6088	-15.7202	-4.9487	-5.9387
15	HCD	8.9245	-1.9163	1.5767	-17.8427
16	HCD	-1.9879	7.4171	0.4494	-3.2531
17	HCD	-4.3332	19.9092
18	HCD	21.8942	22.8608	2.3729	7.8437
19	Control	-0.9902	-0.6742	12.4904	17.757
20	Control	-16.4035	11.995	7.5132	11.9676
21	Control	-2.9083	-14.8011	2.1016	-16.7321
22	Control	-4.8069	-6.2881	3.2355	0.7208
23	Control	-4.9206	-16.7067	23.1128	23.5678
24	Control	-5.1512	-15.6307	-6.2555	-3.6019
25	Control	-0.6229	-14.5526	15.1485	31.7529
26	Control	7.794	14.1527	4.6177	18.0457
27	Control	2.2671	-0.6285	2.6356	4.2813
28	Control	-6.9161	-23.3821	9.0529	-12.1356
29	Control	-0.8605	-15.486	19.0794	12.1433

## Sheet: Fig 2 D
ID	group	Change in pons CBF	Fold change liver fat	Fold change SFA intake	Change in reward sensitivity
1	HCD	10.72	1.56	3.53	-4.6
2	HCD	2.57	0.76	1.67	-4.47
3	HCD	0.41	1.33	2.11	-4.82
4	HCD	25.98		1.29	-12.29
5	HCD	-2.43	2.36	1.2	-0.75
6	HCD	4.51	1.45	1.06	4.85
7	HCD	9.52	1.83	1.54	-11.62
8	HCD	14.06	2.32	2.04	4.82
9	HCD	5.01	1.32	1.63	0.44
10	HCD	7.03	1.6	1.92	-6.27
11	HCD	15.11	1.76	2.07	12.21
12	HCD	14.24	2.13	1.73	-0.5
13	HCD	15.06	2.09	1.64	-7.61
14	HCD	-15.72	0.89	2.26	-3.07
15	HCD	-1.92	0.63	1.58	2.77
16	HCD	7.42	1.22	2.65	-10.3
17	HCD	19.91	1.73	3.79	-3.82
18	HCD	22.86	1.12	2.24	-7.36
19	Control	-0.67	0.7	0.75	9.49
20	Control	12	0.3	1.86	-0.09
21	Control	-14.8	1.38	0.39	9.05
22	Control	-6.29	0.6	0.95	-0.84
23	Control	-16.71	1.06	0.65	3.72
24	Control	-15.63	0.99	0.99	4.7
25	Control	-14.55	1.34	0.9	-2.12
26	Control	14.15	1.9	1.08	7.53
27	Control	-0.63	0.99	1.88	4.3
28	Control	-23.38	0.95	0.77	7.12
29	Control	-15.49	1.12	1.5	17.51
