# Supplementary material for: A short-term, high-caloric diet has prolonged effects on brain insulin action in men
Source: Nat Metab. 2025 Feb 21;7(3):469–77. doi: 10.1038/s42255-025-01226-9 (PMC11946887; doi:10.1038/s42255-025-01226-9)
Supplement: Supplementary file 4 — Participants’ metabolic characteristics. [file 42255_2025_1226_MOESM4_ESM.xlsx]

## Sheet: Table 1
			Baseline	Follow-up1	Baseline	Follow-up1	Baseline	Follow-up1	Baseline	Follow-up1	Baseline	Follow-up1	Baseline	Follow-up1	Baseline	Follow-up1	Baseline	Follow-up1	Baseline	Follow-up1	Baseline	Follow-up1	Baseline	Follow-up1	Follow-up2	Baseline	Follow-up1	Follow-up2	Baseline	Follow-up1	Follow-up2	Baseline	Follow-up1	Baseline	Follow-up1	Baseline	Follow-up1	Baseline	Follow-up1	Follow-up2	Baseline	Follow-up1	Follow-up2	Baseline	Follow-up1	Follow-up2	Baseline	Follow-up1	Baseline
ID	Group	Age	Body Weight (kg)	Body Weight (kg)	BMI (kg/m2)	BMI (kg/m2)	Waist-to-hip ratio	Waist-to-hip ratio	Total adipose tissue, MR-reived (Liter)	Total adipose tissue, MR-reived (Liter)	Subcutaneous adipose tissue, lower extremity, MR-derived (Liter)	Subcutaneous adipose tissue, lower extremity, MR-derived (Liter)	Visceral adipose tissue, MR-derived (Liter)	Visceral adipose tissue, MR-derived (Liter)	Liver-fat, 1H-MRS-derived	Liver-fat, 1H-MRS-derived	HbA1c (%)	HbA1c (%)	HbA1c (mmol/mol)	HbA1c (mmol/mol)	Matsuda insulin sensitivity index (OGTT-derived)	Matsuda insulin sensitivity index (OGTT-derived)	HOMA-IR	HOMA-IR	HOMA-IR	Fasting Insulin (pmol/l)	Fasting Insulin (pmol/l)	Fasting Insulin (pmol/l)	Fasting Glucose (mmol/l)	Fasting Glucose (mmol/l)	Fasting Glucose (mmol/l)	Fasting Glucagon (pg/ml)	Fasting Glucagon (pg/ml)	Fasting Triglycerides (mg/dl)	Fasting Triglycerides (mg/dl)	IL-6-HS (pg/ml)	IL-6-HS (pg/ml)	C-reactive protein (mg/l)	C-reactive protein (mg/l)	C-reactive protein (mg/l)	Gamma-glutamyl transferase (U/l)	Gamma-glutamyl transferase (U/l)	Gamma-glutamyl transferase (U/l)	Testosterone (nmol/l)	Testosterone (nmol/l)	Testosterone (nmol/l)	Resting energy expenditure (kcal)	Resting energy expenditure (kcal)	Respiratory quotient
1	HCD	25	74.4	75.6	23.748	24.131	0.885057	0.875	16.51	16.91	7.99	7.98	0.88	0.97	0.79	1.23		5.2		33	29.8161	18.6596	0.898765	1.85391	1.36356	28	53	39	4.33333	4.72222	4.72	78	85	69	106	0.9429	1.219	0.02	0.01	0.01	10	16	11	20.9	22.5	18.6	2211	2080	0.78
2	HCD	23	68	67.2	21.2228	20.9731	0.810345	0.809249	16.65	15.69	7.97	7.94	1.1	1	0.74	0.56	5.1	5.1	32	32	18.0869	14.1077	2.15556	2.43416	1.7037	54	65	46	5.38889	5.05556	5	97	91	59	50	0.5658	0.7605	0.01	0.02	0.01	13	11	15	18.7	21.5		2189	1998	0.776
3	HCD	27	67.5	68.8	20.2665	20.6568	0.910714	0.905882	17.09	16.75	7.52	7.65	1.71	1.47	2.03	2.69	4.7	4.8	28	29	16.7244	17.6685	1.61317	1.62551	1.02637	49	50	32	4.44444	4.38889	4.33	80	79	86	101	1.285	1.599	0.12	0.19	0.08	26	21	19	19	17.3	17.3	2457	1985	0.753
4	HCD	26	83.9	83.9	26.7803	26.78	0.956989	0.83		23.28		10.39		1.86		5.05	4.9	4.9	31	30	13.8468	13.11	3.11481	2.47852	2.78104	87	70	76	4.83333	4.78	4.94	87	86	88	84	4.395	0.7205	0.08	0.08	0.07	11	12	12	12.7	16.3	13.7	2340		0.939
5	HCD	24	88.1	89	25.329	25.5878	0.942105	0.810185	25.04	24.49	12.8	12.25	2.73	2.73	0.76	1.79	5.1	5.1	32	32	13.4319	12.19	2.66914	2.5642	1.45289	69	67	42	5.22222	5.16667	4.67	94	93	76	73	0.7437	1.39	0.07	0.13		42	27		18.7	14		2384	2379	0.917
6	HCD	20	70	70.7	20.7886	20.9965	0.761658	0.851064	15.02	15.67	7.59	7.76	1.24	1.52	1.01	1.46	5.3	5.2	34	34	19.3698	19.3449	1.7428	1.41235	1.31452	55	44	38	4.27778	4.33333	4.67	77	78	92	46	0.847	0.5507	0.04	0.03		12	9		10.3	13.9		2130	2223	0.971
7	HCD	21	87.9	88.4	25.1365	25.2795	0.931818	0.937143	17.46	16.67	8.62	8.82	1.68	0.7	0.36	0.66	4.9	5.1	30	32	23.7969	15.6033	1.27407	1.71399	0.975556	36	49	30	4.77778	4.72222	4.39	86	85	51	42	1.635	1.777	0.33	0.01		33	27		15.5	17.7		2696	2488	0.83
8	HCD	21	62.6	61.5	18.591	18.2643	0.866279	0.860465	11.99	11.92	5.34	5.39	1.18	1.3	0.53	1.23	5.2	5.2	34	33	32.6753	21.632	0.72428	1.28395	1.23644	22	39	39	4.44444	4.44444	4.28	80	80	38	45	0.5046	1.124	0.01	0.01		19	16		22.5	24.6
9	HCD	19	67.4	68.6	19.9078	20.2623	0.898204	0.880952	14	14.88	7.63	8.1	1.03	1.14	0.5	0.66	5.3	5.3	35	34	22.5034	20.2448	1.48477	1.34979	2.34193	41	40	64	4.88889	4.55556	4.94	88	82	57	54	0.3759	0.4208	0.01	0.01	0.31	7	9	9	41.2	33.3	34.2	2274	2194	0.862
10	HCD	23	70.7	71.3	23.0857	23.2816	0.929412	0.941176	21.46	21.91	7.9	8.19	3.72	3.9	9.2	14.69	4.9	5	31	31	14.4948	6.97801	1.07161	2.47078	1.23304	31	76	41	4.66667	4.38889	4.06	84	79	76	135	1.145	0.5838	0.05	0.09	0.05	16	27	26	11.7	15.7	16.2	1997	1898	0.864
11	HCD	22	89.9	91.3	24.3869	24.7667	0.908163	0.904523	29.15	28.98	13.44	13.29	3.57	3.64	3.57	6.3	5.4	5.4	35	35	10.7064	7.26559	2.35391	3.22305	2.41511	65	89	66	4.88889	4.88889	4.94	88	88	121	124	1.051	0.8764	0.17	0.17	0.22	25	18	21	14.8	13.2	17.3	1855	2213	0.78
12	HCD	22	59.8	60.7	19.7516	20.0489	0.855556	0.860335	14.27	14.8	7.26	7.48	1.06	1.01	1.75	3.73	5	5.1	32	32	16.2051	19.9479	1.7214	1.40741		47	38	37	4.94444	5		89	90	45	66	0.4035	0.4742	0.01	0.01	0.01	19	20	21	19.4	17.6	17.5	1645	1715	0.79
13	HCD	24	66.6	68.5	21.7469	22.3673	0.811828	0.831461	13.64	14.34	6.54	7.05	1.28	1.41	0.56	1.17	5.1	5	32	31	10.1205	9.27792	1.85514	2.96955	2.33067	49	88	69	5.11111	4.55556	4.56	92	82	38	53	0.4537	0.4398	0.01	0.02	0.01	13	22	21	20.7	18.6	18.2	2364		1.16
14	HCD	22	65.3	65.7	19.4989	19.6184	0.789474	0.810526	17.6	18.26	8.69	9.19	1.62	1.56	2.27	2.03	4.7	4.8	28	29	7.69414	8.74652	2.61235	2.23374	1.83333	69	59	55	5.11111	5.11111	4.5	92	92	46	49	1.213	0.7859	0.02	0.02	0.02	30	23	23	12	15.8	14.7
15	HCD	19	70.1	69.9	18.8193	18.7656	0.815789	0.821053							0.49	0.31	5.2	5.2	33	33	20.1528	16.9464	1.48642	2.14321	2.00622	43	62	61	4.66667	4.66667	4.44	84	84	48	41	0.6347	1.017	0.01	0.01	0.6	15	13	15	22	16.1	14.7	2149	2197	0.827
16	HCD	24	73.5	72.9	20.5761	20.4082	0.815217	0.815217	14.35	14.83	6.73	6.94	1.58	1.83	0.55	0.67	4.8	4.7	29	28	17.3975	15.08	0.995062	1.14156	1.79615	31	38	56	4.33333	4.05556	4.33	78	73	47	48	0.6803	0.6957	0.01	0.01	0.01	13	14	12	26.2	26.6	21.8	2448	2816	0.904
17	HCD	24	71.9	72.8	21.9468	22.0993	0.8125	0.817708	12.27	12.96	5.84	5.86	1.37	1.24	0.33	0.57	5.1	5.2	32	33	16.2769	27.9471	1.88971	1.05926	1.288	56	33	36	4.55556	4.33333	4.83	82	78	78	62	0.2956	0.3312	0.01	0.01	0.01	9	8	7	16	16.3	15.7	2012	2055	0.865
18	HCD	24	64.6	63.4	21.2149	20.8209	0.839081	0.829545	14.42	14.05	6.7	6.45	1.46	1.42	0.83	0.93	5.7	5.3	38	34	22.8433	28.165	0.796708	0.77037		22	24		4.88889	4.33333	4.78	88	78	66	137	0.9582	0.3975	0.01	0.01	0.01	72	66	72	23	22.4	24	1983	1940	0.79
19	Control	26	80	80.8	23.6295	23.8658	0.911458	0.905263	26.41		11.7		1.91	2.13	0.61	0.43	5.2	5.2	33	33	23.6312	15.4961	0.978601	1.64774	4.07244	29	44	102	4.55556	5.05556	5.39	82	91	71	98	0.4974	0.6985	0.01	0.01		14	11		19.2	16.3		1891	1924	0.773
20	Control	23	58.4	58.8	19.8557	19.9917	0.952381	0.946429	14.37	14	6.41	6.27	1.61	1.56	1.08	0.32	5	5	32	31	19.8113	17.0695	1.5037	1.88889	1.31007	42	54	37	4.83333	4.72222	4.78	87	85	73	48	0.8512	0.5396	0.01	0.01		15	15		17.8	18.6		1656	1745	0.786
21	Control	24	78.4	78.2	23.6686	23.6083	0.824742	0.835051	28.49	28.78	12.77	12.81	3.23	3.12	2.75	3.8	5.2	5.4	34	35	14.8749	10.2991	1.38272	2.48148	1.49585	40	67	46	4.66667	5	4.39	84	90	112	134	1.061	1.573	0.03	0.44		22	27		11.3	10.9		2180	2128	0.843
22	Control	20	71.6	72.2	21.3335	21.5123	0.752577	0.774869	12.91	12.99	5.61	5.68	1.64	1.56	0.53	0.32	5.4	5.3	35	35	12.3057	14.2975	2.46255	2.75226	1.58756	68	76	47	4.88889	4.88889	4.56	88	88	66	65	0.4167	0.4773	0.01	0.01		22	22		22.1	21.1		2145	2338	0.772
23	Control	26	69.6	72.7	20.715	21.6376	0.878453	0.895604	21.19	23.04	9.13	9.5	1.57	1.77	0.54	0.57	5.3	5.3	34	34	13.2163	19.0199	2.24691	1.77942	1.08385	60	47	31	5.05556	5.11111	4.72	91	92	87	42	0.6302	0.4422	0.01	0.01		23	16		22.1	17		2094	1902	0.745
24	Control	23	66	66.4	20.9482	21.0752	0.847826	0.847826		15.77		7.22	0.86	1.29	1.21	1.2	5.1	5	33	32	11.9348	18.0296	3.40412	1.5144		94	46		4.88889	4.44444		88	80	38	78	1.949	0.9375	0.01	0.17		16	14		9.2	14.2		2425	2220	0.837
25	Control	22	79.4	80	24.0233	24.2048	0.902299	0.909091	17.73	18.88	8.69	9.21	0.93	1.04	1	1.34	5.1	5.1	32	32	15.921	9.8284	1.76667	2.53663	1.668	53	67	54	4.5	5.11111	4.17	81	92	69	51	2.134	2.055	0.08	0.01		34	34		18	16.8		2003	2275	0.883
26	Control	20	77.1	77.8	22.9722	23.1808	0.851064	0.851064	23.33	23.27	11.44	11.55	2.21	1.52	1.39	2.64	5.3	5.3	34	34	13.5716	7.45305	3.14979	3.55556	2.03704	86	96	55	4.94444	5	5	89	90	80	91			0.22	0.1		25	24		19.3	15.7		2267	2365	0.98
27	Control	21	73.4	74.3	21.1027	21.3615	0.765957	0.768421	13.95	14.33	7.13	7.18	0.97	1.15	1.35	1.34	4.8	4.8	28	29	21.5999	13.016	1.26749	2.76543	0.533333	40	84	16	4.27778	4.44444	4.5	77	80	40	51			0.02	0.01		13	10		14.2	14		2003	2231	1.014
28	Control	23	77.4	76.9	22.7378	22.5909	0.836735	0.836735	13.81	13.98	7.15	6.99	0.69	0.86	0.81	0.77	4.9	4.8	30	29	35.3177	20.4266	0.879012	1.66584	0.833333	24	46	25	4.94444	4.88889	4.5	89	88	39	42			0.01	0.01		18	21		18.2	20.3		2323	2299	0.826
29	Control	20	82.3	82.9	22.6783	22.8436	0.880435	0.87234	16.31	16.53	7.4	7.55	1.96	1.93	0.66	0.74	5.5	5.5	36	37	17.4732	27.7381	1.93004	1.25926	1.83341	67	45	53	3.88889	3.77778	4.67	70	68	86	52			0.04	0.03		29	24		21	27.7		2284	2404	0.858
		22.6897
[truncated: 1 more columns]
