# Supplementary material for: A short-term, high-caloric diet has prolonged effects on brain insulin action in men
Source: Nat Metab. 2025 Feb 21;7(3):469–77. doi: 10.1038/s42255-025-01226-9 (PMC11946887; doi:10.1038/s42255-025-01226-9)
Supplement: Supplementary file 5 — Statistical source data of liver fat content. [file 42255_2025_1226_MOESM5_ESM.xlsx]

## Sheet: Extended Data Figure 1
ID	Group	Visit	Liver fat content (log transformed)
1	HCD	Baseline	-0.24
2	HCD	Baseline	-0.3
3	HCD	Baseline	0.71
4	HCD	Baseline	0
5	HCD	Baseline	-0.27
6	HCD	Baseline	0.01
7	HCD	Baseline	-1.02
8	HCD	Baseline	-0.63
9	HCD	Baseline	-0.69
10	HCD	Baseline	2.22
11	HCD	Baseline	1.27
12	HCD	Baseline	0.56
13	HCD	Baseline	-0.58
14	HCD	Baseline	0.82
15	HCD	Baseline	-0.71
16	HCD	Baseline	-0.6
17	HCD	Baseline	-1.11
18	HCD	Baseline	-0.19
1	HCD	Follow-up1	0.21
2	HCD	Follow-up1	-0.58
3	HCD	Follow-up1	0.99
4	HCD	Follow-up1	1.61
5	HCD	Follow-up1	0.58
6	HCD	Follow-up1	0.38
7	HCD	Follow-up1	-0.42
8	HCD	Follow-up1	0.21
9	HCD	Follow-up1	-0.42
10	HCD	Follow-up1	2.69
11	HCD	Follow-up1	1.84
12	HCD	Follow-up1	1.32
13	HCD	Follow-up1	0.16
14	HCD	Follow-up1	0.71
15	HCD	Follow-up1	-1.17
16	HCD	Follow-up1	-0.4
17	HCD	Follow-up1	-0.56
18	HCD	Follow-up1	-0.07
19	Control	Baseline	-0.49
20	Control	Baseline	0.08
21	Control	Baseline	1.01
22	Control	Baseline	-0.63
23	Control	Baseline	-0.62
24	Control	Baseline	0.19
25	Control	Baseline	0
26	Control	Baseline	0.33
27	Control	Baseline	0.3
28	Control	Baseline	-0.21
29	Control	Baseline	-0.42
19	Control	Follow-up1	-0.84
20	Control	Follow-up1	-1.14
21	Control	Follow-up1	1.34
22	Control	Follow-up1	-1.14
23	Control	Follow-up1	-0.56
24	Control	Follow-up1	0.18
25	Control	Follow-up1	0.29
26	Control	Follow-up1	0.97
27	Control	Follow-up1	0.29
28	Control	Follow-up1	-0.26
29	Control	Follow-up1	-0.3
