# Supplementary material for: A short-term, high-caloric diet has prolonged effects on brain insulin action in men
Source: Nat Metab. 2025 Feb 21;7(3):469–77. doi: 10.1038/s42255-025-01226-9 (PMC11946887; doi:10.1038/s42255-025-01226-9)
Supplement: Supplementary file 6 — Statistical source data of reward and punishment sensitivity. [file 42255_2025_1226_MOESM6_ESM.xlsx]

## Sheet: Extended Data Figure 2
ID	Group	Visite adjusted for baseline	Alpha	Go Bias	Noise	LL	Pav Bias	Reward punishment	Reward sensitivity
1	HCD	Follow-up1	0.0340143	-2.17459	0.00209764	-7.07529	-0.308773	-0.517848	-4.60349
2	HCD	Follow-up1	0.0762582	0.498816	-0.105984	3.51436	-0.0182791	6.12031	-4.47211
3	HCD	Follow-up1	-0.085171	0.502538	0.0809594	-28.7078	0.364176	8.30941	-4.8216
4	HCD	Follow-up1	0.174673	-0.315115	-0.00295692	-4.29734	-0.519226	-0.642573	-12.2871
5	HCD	Follow-up1	-0.165674	-0.0373184	0.00438593	16.4042	-0.201255	-7.89277	-0.750609
6	HCD	Follow-up1	-0.0632062	-2.55861	0.124531	22.3295	0.0618279	-1.02345	4.85005
7	HCD	Follow-up1	0.0637928	0.287788	-0.0295702	-2.2279	-0.18724	8.73661	-11.6172
8	HCD	Follow-up1	0.1688	-0.496786	0.0980192	-39.6936	0.0411522	0.405908	4.81518
9	HCD	Follow-up1	0.139321	-0.667629	0.112084	-11.8536	-0.0243632	-0.383817	0.44376
10	HCD	Follow-up1	-0.117458	-0.03838	0.0176045	10.9486	0.0417427	5.17988	-6.26605
11	HCD	Follow-up1	-0.301001	0.629153	0.624941	-129.015	1.25546	11.5685	12.2111
12	HCD	Follow-up1	-0.291411	-1.15755	-0.04588	47.133	-0.00146797	-1.57875	-0.498441
13	HCD	Follow-up1	0.158572	-0.609925	0.00289244	-35.2195	-0.850246	-1.25382	-7.60619
14	HCD	Follow-up1	0.142836	0.744044	-0.0182481	-11.106	0.0631186	8.68957	-3.06573
15	HCD	Follow-up1	-0.319561	-1.64579	0.310352	-17.2584	0.0187302	-2.07504	2.77042
16	HCD	Follow-up1	0.20214	0.0685648	-0.00913878	-4.93732	-0.58837	-4.32853	-10.3027
17	HCD	Follow-up1	0.0546256	0.352492	-0.0331162	4.39349	0.0255841	2.67318	-3.8221
18	HCD	Follow-up1	0.0592806	2.34107	-0.0458488	-31.7785	-0.222089	26.1527	-7.358
1	HCD	Follow-up1	0.228684	0.505323	0.0156429	-46.1186	0.102433	-6.47521	9.49222
2	HCD	Follow-up1	0.237313	-1.34271	0.693957	-107.896	0.00376006	5.11721	-0.0908121
3	HCD	Follow-up1	-0.126311	-0.663129	0.407517	-80.9651	0.657143	-21.3851	9.04903
4	HCD	Follow-up1	-0.283694	-0.247275	-0.0416246	11.7902	0.050313	3.00096	-0.842255
5	HCD	Follow-up1	-0.00997568	-0.320114	0.0436877	-27.5399	0.0541938	0.554575	3.71999
6	HCD	Follow-up1	0.0747512	0.801832	0.0414402	-18.8918	-0.0851481	-8.85113	4.70387
7	HCD	Follow-up1	-0.304309	-1.00708	-0.0527261	45.4257	0.00175604	-1.74851	-2.11871
8	HCD	Follow-up1	-0.0868008	-3.31559	0.0134813	-2.39087	1.59564	-9.97811	7.52676
9	HCD	Follow-up1	0.464293	0.775044	0.000887375	-8.57291	-0.233392	-4.19802	4.29861
10	HCD	Follow-up1	0.13868	0.479283	0.0612883	-71.05	0.0127149	-2.81574	7.11977
11	HCD	Follow-up1	0.0143073	-0.990228	0.0990331	-28.5981	0.406482	-0.890419	17.5068
12	HCD	Follow-up2	0.395054	-0.600032	0.0467251	-54.7108	-0.37946	-4.483	-1.44326
13	HCD	Follow-up2	-0.0459735	-2.42037	0.687644	-43.9004	0.131165	5.54749	-0.655042
14	HCD	Follow-up2	0.206484	0.514573	0.117639	-77.009	0.0481677	11.0528	-10.1731
15	HCD	Follow-up2	0.264062	-0.87047	-0.00888783	7.55159	-0.493002	4.79201	-13.5649
16	HCD	Follow-up2	0.0975927	0.181282	-0.000305853	20.4396	-0.219558	-10.4481	3.51262
17	HCD	Follow-up2	-0.0270022	-3.12256	0.126447	7.89938	0.0972169	2.0297	-1.37009
18	HCD	Follow-up2	0.0306298	-0.763741	-0.0275429	3.89519	0.108915	6.95721	-7.30734
19	Control	Follow-up2	-0.0143014	-0.428537	0.0878161	-38.8347	0.246335	12.1271	1.04718
20	Control	Follow-up2	0.0282145	-0.485816	0.243311	-28.7636	0.107272	3.98462	-0.950969
21	Control	Follow-up2	0.336796	2.15984	-0.0314752	-30.3854	0.00649746	7.75421	-5.2462
22	Control	Follow-up2	-0.133912	-0.561363	0.411032	-51.5547	0.10889	10.216	0.958451
23	Control	Follow-up2	-0.380539	-1.45512	0.0226684	-7.07401	0.16079	2.84274	0.526948
24	Control	Follow-up2	0.0765913	-1.08728	-0.0078758	-14.1959	-0.548941	-5.01852	3.44361
25	Control	Follow-up2	0.162702	0.910086	0.00772307	-3.14165	-0.0639846	4.38905	-4.90074
26	Control	Follow-up2	-0.195478	-0.614958	0.387796	-96.3199	0.222862	3.96981	5.63619
27	Control	Follow-up2	-0.119786	-0.466713	-0.00853344	48.1249	-0.414603	-5.04232	-2.39423
28	Control	Follow-up2
29	Control	Follow-up2	0.121861	1.12551	-0.0334902	10.8613	-0.534248	-6.02503	-6.79058
19	Control	Follow-up2	0.307364	0.993516	0.0356617	-69.4243	0.0916534	-3.6254	8.20977
20	Control	Follow-up2	0.393624	0.236472	0.175967	-16.054	-0.0214426	6.20835	-2.28594
21	Control	Follow-up2	-0.14954	-3.25323	0.38143	-30.9911	0.508456	-34.7168	13.2656
22	Control	Follow-up2	0.155255	-1.26883	0.00502704	-15.2966	0.110242	4.41469	2.00783
23	Control	Follow-up2	0.0848334	-0.840165	0.0219065	-10.0877	0.033171	2.72032	0.987406
24	Control	Follow-up2	0.11652	-1.21275	0.0325008	-5.50444	-0.164145	-10.7127	0.151918
25	Control	Follow-up2	-0.149947	-0.488552	-0.0114018	-0.489645	-0.0112999	7.87017	-7.58643
26	Control	Follow-up2	-0.0107134	-0.807794	8.49638e-05	18.9615	-1.20539	-16.992	-3.82276
27	Control	Follow-up2	0.162286	-0.422425	0.00538088	-32.7473	-0.132592	0.300191	-2.32466
28	Control	Follow-up2	0.114101	-1.04016	0.0585648	-65.8474	0.20109	1.01703	5.23184
29	Control	Follow-up2	0.319383	0.455712	0.0855952	-66.0986	-0.0177947	2.30576	0.650127
