# Supplementary material for: A short-term, high-caloric diet has prolonged effects on brain insulin action in men
Source: Nat Metab. 2025 Feb 21;7(3):469–77. doi: 10.1038/s42255-025-01226-9 (PMC11946887; doi:10.1038/s42255-025-01226-9)
Supplement: Supplementary file 7 — Link to Neurovault platform for diffusion imaging statistical data. [file 42255_2025_1226_MOESM7_ESM.xlsx]

## Sheet: Extended Data Figure 3
Link to Data shown in Extended Data Figure 3
https://neurovault.org/collections/MYQHVMQE/
