# Supplementary material for: A short-term, high-caloric diet has prolonged effects on brain insulin action in men
Source: Nat Metab. 2025 Feb 21;7(3):469–77. doi: 10.1038/s42255-025-01226-9 (PMC11946887; doi:10.1038/s42255-025-01226-9)
Supplement: Supplementary file 8 — Statistical source data of food diary. [file 42255_2025_1226_MOESM8_ESM.xlsx]

## Sheet: Extended Data Table 1
ID	Group	Visit	Energy intake (kcal)	Fat (%)	Fat (g)	Carbohydrates (%)	Carbohydrates (g)	Proteins (%)	Proteins (g)	Saturated fatty acids (g)	Monounsaturated fatty acids (g)	Polyunsaturated fatty acids (g)	Fiber (g)
1	HCD	Baseline	3346.75	31.5	116.25	47	393.75	18.25	153.75	43.75	47.5	16.75	37.5
2	HCD	Baseline	3099	39	134.5	36.25	270.5	14.5	107	48.75	49.75	20.75	27.25
3	HCD	Baseline	1956.25	38	84	46.75	227.5	13	61.75	40.5	29.5	8.5	15
4	HCD	Baseline	2689.25	29	84.5	55	372.25	14	93	32.75	20.75	9.25	20
5	HCD	Baseline	1228.25	42	58.5	38.5	118.5	16.5	48.75	19.75	21	5.75	15.5
6	HCD	Baseline	3523	45.25	184.25	37	317	15.75	135.5	75.75	57	29.25	23.25
7	HCD	Baseline	3958.75	40.25	177.5	41.75	418.25	15.25	143	37.5	66	59.25	58.5
8	HCD	Baseline	2657.5	46	141.75	33.5	212.75	18.75	122.5	46.75	33.75	18	15.5
9	HCD	Baseline	3518	43.75	174	40	349.25	14	117.75	77.75	52.25	25.25	34.5
10	HCD	Baseline	2555.25	24.75	71.75	60.25	388.25	10.75	65.5	21.75	11	3.25	13.25
11	HCD	Baseline	2992.5	28.25	95.25	58	430.5	11.75	84.25	27.75	24.25	15.25	17.75
12	HCD	Baseline	1830	35	73.25	51	226.5	12.5	55.75	35.5	23.75	6.75	15.25
13	HCD	Baseline	3030.75	50.25	174.25	28.75	212.5	19.5	141.5	64.75	73.25	24.25	17
14	HCD	Baseline	2108.25	28.5	67.5	51.25	272.25	18.25	89	23.5	20.75	10	12.75
15	HCD	Baseline	2433.5	41.75	112.5	37.75	232	18	107.5	40	48.25	23	26.75
16	HCD	Baseline	2381.5	41	112.75	43.25	252	12.5	72	45	39.25	20.5	27.5
17	HCD	Baseline	2303	30	85.5	52.5	282	14.75	84	34	25.25	8.25	27.75
18	HCD	Baseline	1501.5	42	66.5	38.5	154.5	16.5	60.5	28.5	22.25	10	10.75
19	Control	Baseline/Follow-up1	2779.75	37.25	115.5	45.25	314.5	15.25	105.25	29.75	36.25	31.75	24.25
20	Control	Baseline/Follow-up1	1871.75	34.75	73.25	44	202.5	18.25	86.75	22.75	28.75	9.75	17.5
21	Control	Baseline/Follow-up1	1924.25	38.5	82.75	43.25	212.5	16.75	71.75	21	28.5	14.25	14.5
22	Control	Baseline/Follow-up1	2716.5	38.25	121.25	47	305.5	12.5	87.25	31.75	31.5	14.5	16.75
23	Control	Baseline/Follow-up1	2628.75	43	129	41.25	269.25	14.5	89	20.25	16.25	4.5	5.25
24	Control	Baseline/Follow-up1	3327.25	34	126.75	49.75	409.5	14.75	119.5	30.5	29.25	28.25	15.75
25	Control	Baseline/Follow-up1	2546	45	131.25	37	229.25	15	93.75	35.75	39.75	20.5	31.25
26	Control	Baseline/Follow-up1	1317.25	33.75	47.5	48	162	16.25	52.25	16	13.75	8	11.5
27	Control	Baseline/Follow-up1	3327	35	132.5	49.25	404.5	13.75	112	58.75	34	16.5	19.75
28	Control	Baseline/Follow-up1	2756	37.25	114.5	47	323.75	13.5	91	39.75	32.25	16.25	26.75
29	Control	Baseline/Follow-up1	2933.75	33	107	48	350.25	15.5	113.75	39.75	30.25	17.75	45.5
1	HCD	Follow-up1	4688	45.3	234.6	40.5	460	12.6	161.8	97	79.35	25.55	38.2
2	HCD	Follow-up1	3384.6	42.7	165.2	43.7	356	12.1	106.2	81.4	28	12.4	18.4
3	HCD	Follow-up1	3384.6	42.7	165.2	43.7	356	12.1	106.2	81.4	28	12.4	18.4
4	HCD	Follow-up1	3695.6	44.4	184.8	44.1	393.6	10.4	103.6	80	42	15.4	19.2
5	HCD	Follow-up1	2636.6	42.5	132.4	46	291.4	9.4	59.6	48.4	27.4	11.8	20.2
6	HCD	Follow-up1	3991.8	45.3	205.4	42	405.6	10.8	110.6	80.6	42.3	27.3	29.6
7	HCD	Follow-up1	5010.2	41.2	211	44.2	568.2	12.6	172.2	57.8	60.4667	43.4	66.2
8	HCD	Follow-up1	3317	44.6	167.8	41.8	338	12.2	102	77.6	41.2	13.8	20
9	HCD	Follow-up1	4097.2	45.1	204.4	42.9	428.6	10.7	118.4	95.4	51.6	19.8	32.1
10	HCD	Follow-up1	3639.6	39.5	158.4	50.2	456	8.5	78.6	69	29.2	6	11.8
11	HCD	Follow-up1	4479.8	41.4	203.4	47.3	517.4	10.2	130	87.8	53.6	15.2	23.4
12	HCD	Follow-up1	3504.6	45.2	175.2	43.9	383.8	10	88.4	72.6	45	13.6	20.6
13	HCD	Follow-up1	4057.6	52.4	248.2	33.8	307.6	12.5	139	88.4	88.6	28.6	21.4
14	HCD	Follow-up1	3152.6	41.1	143.4	46.3	369.8	11.1	84.6	63.4	31.2	8.8	14.6
15	HCD	Follow-up1	4383	46.7	227	40.4	424.6	11.7	143.4	88.2	59.2	23.8	29
16	HCD	Follow-up1	3734.8	45.8	188.6	40.9	377	11.7	112.8	68.8	69.6	20.2	34.4
17	HCD	Follow-up1	3689.8	38.8	154.6	46.5	421.8	12.8	130	74	37.6	10.2	35.3
18	HCD	Follow-up1	3398.4	41.8	156.4	45.2	387.8	11.3	93.2	54.8	45.8	17	20.8
1	HCD	Follow-up2	3033.5	26	82.5	61	471	11.5	80.5	27.5	21.5	8	25
2	HCD	Follow-up2
3	HCD	Follow-up2	2493	29.5	83.5	50.5	312	17.5	104	38.5	23	7.5	23.5
4	HCD	Follow-up2	2929	47.5	163	31	222.5	18.5	128.5	62	65	24.5	22
5	HCD	Follow-up2	1535.5	43.5	76	35	132.5	19	72.5	40.5	23	8	13.5
6	HCD	Follow-up2
7	HCD	Follow-up2
8	HCD	Follow-up2	1716	34.5	66.5	43.5	184.5	19.5	82.5	38	20	5	16
9	HCD	Follow-up2	4116	27.5	130.5	45	441	24.5	256.5	58.5	45	14	33
10	HCD	Follow-up2	2327	36.5	95	48.5	279	13.5	76	36	20	6	12.5
11	HCD	Follow-up2	2559	36	103.5	47.5	299.5	15	98.5	42.5	25	10.5	11
12	HCD	Follow-up2	2314	33.5	86.5	54.5	310.5	10.5	59	42	24.5	5.5	20.5
13	HCD	Follow-up2	2734.5	56.5	173.5	28	189.5	14	94	54	85	22.5	18
14	HCD	Follow-up2	1682	38.5	68	48	210	12	49.5	28	17	6	10.5
15	HCD	Follow-up2	2317.5	53.5	138.5	30.5	177	14	79.5	56	51.5	23	24.5
16	HCD	Follow-up2	1856.5	29	60.5	54.5	252.5	13	59	26	20.5	10	21
17	HCD	Follow-up2	1994.5	35.5	80	46	226.5	17	82.5	19.5	29.5	15.5	16
18	HCD	Follow-up2	1503.5	39	67	44	163	14.5	53	24.5	27.5	11.5	9
19	Control	Follow-up2	2081.5	43.25	103.25	38.25	193.75	16.75	86.25	39.5	35.5	12.25	14.5
20	Control	Follow-up2	1731.25	27	52.25	54.75	238.25	15.5	63.75	12.25	9.5	5.25	18.75
21	Control	Follow-up2	2175.5	54	131.75	32.75	177.75	12.5	68	54	37.75	6.25	7.75
22	Control	Follow-up2	2378.5	46	125	38.75	227	13.5	79.25	33.25	27.25	19	12.25
23	Control	Follow-up2	2902.25	44.25	149.25	39.75	277	14.25	100.75	31	31.25	14.75	12.75
24	Control	Follow-up2	1720.25	37	74.5	48.25	200.25	13	54.75	30.75	23	8.5	11.25
25	Control	Follow-up2	2112.75	35	84.75	48.25	247.25	14.25	74	39.75	29	7.5	21
26	Control	Follow-up2	1166	29.5	40	49.75	143.75	19.5	53	14.75	8.5	5.75	6.5
27	Control	Follow-up2	1962.75	38.75	85.25	46.25	225.75	13	62.75	31.25	20.25	8	8.75
28	Control	Follow-up2	2583.25	48.75	144.75	36	218.5	14	92.5	51.5	48.75	24.25	18.25
29	Control	Follow-up2	3148.25	25.25	89.25	52.75	417	18.75	139.5	26.5	34.5	12.25	44.75
