# Supplementary material for: A short-term, high-caloric diet has prolonged effects on brain insulin action in men
Source: Nat Metab. 2025 Feb 21;7(3):469–77. doi: 10.1038/s42255-025-01226-9 (PMC11946887; doi:10.1038/s42255-025-01226-9)
Supplement: Supplementary file 9 — Statistical source data of state questionnaires. [file 42255_2025_1226_MOESM9_ESM.xlsx]

## Sheet: Extended Data Table 2
Group	Visit	Desire to eat (VAS)	FCQS total scale	PANAS positive affect	PANAS negative affect
HCD	Baseline	6.7	38	39	10
HCD	Baseline	6.5	42
HCD	Baseline	8	51	24	11
HCD	Baseline	3.8	34	28	12
HCD	Baseline	2	21	22	10
HCD	Baseline	5.9	32	25	10
HCD	Baseline	3.4	22	28	11
HCD	Baseline	8.3	24	21	10
HCD	Baseline	7	43	25	15
HCD	Baseline	4.8	27	40	11
HCD	Baseline	8	51	26	12
HCD	Baseline	8.4	37	34	12
HCD	Baseline	4.2	29	31	10
HCD	Baseline	6	36	29	11
HCD	Baseline	5	46	19	11
HCD	Baseline	6.8	39	29	12
HCD	Baseline	2.4	51	27	12
HCD	Baseline	2.1	36	27	12
Control	Baseline	7.1	43	24	10
Control	Baseline	7.3	36	18	10
Control	Baseline	7.1	29	26	15
Control	Baseline	2.4	27	32	11
Control	Baseline	5.3	36	36	16
Control	Baseline	2.5	28	21	14
Control	Baseline	1.5	35	18	19
Control	Baseline	2	22	32	12
Control	Baseline	3.1	20	33	17
Control	Baseline	7.9	51	34	12
Control	Baseline	1.7	31	25	10
HCD	Follow-up1	2.2	32	43	10
HCD	Follow-up1	7.2	49	17	10
HCD	Follow-up1	5	40	19	13
HCD	Follow-up1	1.1	32	28	11
HCD	Follow-up1	4.6	26	12	10
HCD	Follow-up1	5.9	46	23	10
HCD	Follow-up1	8.9	52	31	14
HCD	Follow-up1	8.2	38	16	11
HCD	Follow-up1	0.5	26	17	14
HCD	Follow-up1	1.8	28	38	11
HCD	Follow-up1	8.1	45	26	12
HCD	Follow-up1	7.3	45	33	11
HCD	Follow-up1	3.2	19	30	10
HCD	Follow-up1	1.3	28	21	10
HCD	Follow-up1	6.4	47	16	11
HCD	Follow-up1	1.5	30	28	11
HCD	Follow-up1	6.2	52	23	13
HCD	Follow-up1	0.7	39	23	13
Control	Follow-up1	5.9	37	30	12
Control	Follow-up1	5.7	31	20	12
Control	Follow-up1	7.2	34	18	11
Control	Follow-up1	0.6	20	31	10
Control	Follow-up1	6.2	38	29	12
Control	Follow-up1	1.6	30	22	11
Control	Follow-up1	1.8	25	18	14
Control	Follow-up1	0.8	22	21	10
Control	Follow-up1	5.2	33		19
Control	Follow-up1	2.1	16	25	10
Control	Follow-up1	4.6	33	29	10
HCD	Follow-up2	4	36	35	10
HCD	Follow-up2	5.8	47	17	10
HCD	Follow-up2	4.9	43	24	10
HCD	Follow-up2	0.7	30	27	10
HCD	Follow-up2	0.1	17	12	10
HCD	Follow-up2	5.3	47	19	10
HCD	Follow-up2	6.7	31	23	10
HCD	Follow-up2	9.1	33	20
HCD	Follow-up2	7.9	35	23	11
HCD	Follow-up2	1.9	26	41	11
HCD	Follow-up2	7.7	45	28	13
HCD	Follow-up2	8.1	51	35	11
HCD	Follow-up2	6.9	21	29	10
HCD	Follow-up2	3.8	37	12	10
HCD	Follow-up2	5.1	42	16	11
HCD	Follow-up2	1.9	35	28	12
HCD	Follow-up2
HCD	Follow-up2	1.5	48	20	12
Control	Follow-up2	2.9	45	22	10
Control	Follow-up2	8.2	34	16	11
Control	Follow-up2	7.9	29	17	13
Control	Follow-up2	0.4	15	19	10
Control	Follow-up2	3.2	27	28	10
Control	Follow-up2	1.8	32	18	16
Control	Follow-up2	1.7	29	15	11
Control	Follow-up2	2.2	18	16	10
Control	Follow-up2	4.6	22	27	13
Control	Follow-up2	8.6	52	20	10
Control	Follow-up2	6.1	43	27	10
