# Supplementary material for: A short-term, high-caloric diet has prolonged effects on brain insulin action in men
Source: Nat Metab. 2025 Feb 21;7(3):469–77. doi: 10.1038/s42255-025-01226-9 (PMC11946887; doi:10.1038/s42255-025-01226-9)
Supplement: Supplementary file 10 — Statistical source data of time-point-normalized inflammatory markers. [file 42255_2025_1226_MOESM10_ESM.xlsx]

## Sheet: Extended Data Table 3
ID	Group	Baseline_VCAM	Baseline_ICAM	Baseline_Osteopontin	Baseline_sTNF-R1	Baseline_sTNF-R2	Baseline_Hu IP-10	Baseline_Hu MCP-1(MCAF)	Baseline_Hu MIP-1b	Baseline_Hu RANTES	Baseline_Hu IFN-g	Baseline_Hu TNF-a	Baseline_Hu IL-18	Baseline_Hu MIG	Follow-up1_VCAM	Follow-up1_ICAM	Follow-up1_Osteopontin	Follow-up1_sTNF-R1	Follow-up1_sTNF-R2	Follow-up1_Hu IP-10	Follow-up1_Hu MCP-1(MCAF)	Follow-up1_Hu MIP-1b	Follow-up1_Hu RANTES	Follow-up1_Hu IFN-g	Follow-up1_Hu TNF-a	Follow-up1_Hu IL-18	Follow-up1_Hu MIG
1	HCD	0.783	0.738	0.915	1.25	1.011	0.645	1.424	0.943	0.859	0.714	0.908	0.911	0.868	0.787	0.743	0.758	0.787	0.784	0.457	1.108	1.054	1.07	0.908	1.16	0.985	0.62
2	HCD	0.92	1.001	0.825	0.857	0.538	0.612	1.159	0.918	1.073	0.867	0.799	0.585	1.119	1.074	1.101	0.883	0.886	0.696	0.441	0.78	0.846	1.091	0.574	0.051	0.554	0.424
3	HCD	1.98	1.944	1.453	0.582	0.812	0.882	1.042	0.837	0.749	1.516	0.78	1.341	1.143	2.625	2.246	0.848	0.844	1.1	1.385	1.551	1.011	1.302	1.911	1.152	1.604	1.359
4	HCD	1.08	1.168	0.675	1.186		0.73	1.509	1.117	1.031	1.554	1.181	0.842	0.857	0.99	1.125	0.701	1.107		0.496	1.657	1.105	0.96	1.371	1.018	0.677	0.291
5	HCD	0.944	0.91	0.752	1.203	1.072	1.022	1.236	0.949	1.027	0.714	0.975	1.427	1.11	0.792	0.876	0.545	1.295	1.171	0.663	1.277	0.943	0.924	0.662	0.834	1.063	0.647
6	HCD	0.844	0.833	0.565	0.824	0.862	0.494	0.909	0.938	1.062	0.714	1.032	0.812	0.722	0.953	0.931	0.564	0.712	0.627	0.368	0.63	0.908	0.764	0.662	0.8	0.708	0.392
7	HCD	0.881	0.944	0.67	0.751	0.577	0.638	0.772	1.052	1.025	1.247	0.99	1.458	1.967	0.968	1.011	1.018	1.012	1.06	0.652	0.845	1.007	1.095	2.166	1.11	1.757	0.777
8	HCD	0.878	0.69	0.813	0.509	0.525	0.718	0.632	0.971	1.026	0.847	0.983	0.713	0.684	0.987	0.848	1.412	0.798	0.888	0.848	0.502	0.97	0.969	0.908	0.927	0.848	0.949
9	HCD	0.724	0.878	1.278	0.911	0.67	0.308	0.479	0.562	0.912	0.928	1.477	0.726	0.407	0.901	0.953	0.989	1.193	0.863	0.329	0.573	0.944	0.919	1.511	2.03	0.675	0.239
10	HCD	1.185	1.319	0.68	1.236	1.65	0.837	1.299	0.961	1.278	1.516	1.112	0.998	0.904	0.802	0.965	0.924	1.012	1.298	1.134	1.388	1.059	1.198	0.908	1.116	0.897	0.877
11	HCD	0.791	0.77	0.63	1.094	1.165	0.307	0.702	0.94	1.029	0.714	1.037	0.976	0.526	0.793	0.975	0.618	1.275	1.391	0.518	1.388	1.022	1.039	0.908	1.11	1.17	0.452
12	HCD	0.732	0.734	0.988	1.01	1.115	1.16	0.702	1.032	1.01	0.714	1.183	0.779	0.684	0.698	0.672	0.536	0.692	0.66	0.75	0.845	0.999	0.879	0.662	0.965	0.728	0.51
13	HCD	0.85	0.921	0.636	0.687	0.695	1.765	0.909	0.896	0.743	0.714	0.886	0.579	0.646	0.859	1.042	1.016	0.97	0.832	1.728	0.993	0.969	1.061	0.662	0.981	0.608	0.7
14	HCD	1.178	1.354	1.506	1.345	1.165	1.215	1.107	1.117	1.174	1.516	1.179	0.976	1.008	0.952	1.026	1.158	1.237	1.14	1.387	0.934	1.149	1.114	0.908	1.108	0.887	0.949
15	HCD	1.05	1.052	1.068	1.282	1.386	0.993	1.455	1.44	1.089	0.723	1.768	1.018	1.467
16	HCD	1.098	0.925	1.043	1.525	1.491	2.384	1.789	1.136	1.026	0.98	1.079	1.106	1.585	0.953	0.796	1.26	1.446	1.291	2.677	1.443	1.105	1.042	1.156	1.138	1.131	4.666
17	HCD	1.045	1.188	2.786	0.964	1.089	1.05	0.772	1.14	1.122	1.112	0.934	1.299	1.042	0.94	1.008	2.498	0.905	0.803	0.482	0.435	0.827	0.599	0.423	0.727	0.946	0.481
18	HCD	0.81	0.731	0.562	1.02	0.771	0.885	0.702	1.088	0.871	0.98	0.921	0.624	1.11	0.89	0.86	0.846	1.014	0.958	0.95	0.662	0.977	0.944	1.156	0.873	0.668	0.62
19	Control	0.911	0.779	0.785	1.106	0.682	0.874	0.677	1.065	0.937	1.133	0.403	0.439	0.786	1.068	0.851	0.41	1.042	0.629	0.738	0.624	1.034	1.126	1.242	0.712	0.373	1.031
20	Control	0.944	0.911	0.758	0.772	0.895	0.417	1.036	0.911	1.074	1.337	0.721	0.579	0.627	0.784	0.815	1.053	0.615	0.629	0.309	1.333	1.059	0.994	1.101	0.558	0.473	0.222
21	Control	1.099	1.317	1.156	0.222	0.699	0.94	0.797	1.443	1.084	1.41	1.255	1.327	0.895	1.153	1.247	0.761	0.241	0.551	0.556	0.608	1.224	1.028	1.371	0.558	1.149	0.306
22	Control	1.005	1.205	0.775	0.766	0.443	0.945	0.55	1.2	1.024	1	0.721	0.844	0.924	1.224	1.298	0.886	0.926	0.71	0.652	0.709	1.249	1.07	0.972	0.315	0.902	0.373
23	Control	1.037	1.179	0.855	1.001	1.46	1.596	0.976	0.47	0.834	0.723	2.48	1.792	1.815	0.856	0.923	0.856	1	1.053	0.824	1.521	0.404	0.875	0.457	1.018	0.955	0.49
24	Control	0.928	0.75	0.738	0.795	0.807	0.662	0.637	0.401	0.939	0.867	0.052	0.79	0.994	1.031	1.136	0.559	1.09	2.168	2.256	0.504	0.577	0.91	1.511	3.27	2.041	6.832
25	Control	1.012	0.834	0.974	0.864	0.871	1.744	1.066	0.812	0.885	0.59	0.954	0.457	1.798	0.875	0.851	1.372	0.919	0.941	5.528	1.62	1.027	0.995	0.972	1.167	0.468	1.967
26	Control	0.856	0.93	1.353	1.422	1.516	2.943	1.975	2.27	1.033	0.723	1.03	1.824	1.009	0.831	0.835	1.237	1.193	0.847	0.596	1.583	1.435	1.025	0.516	0.712	1.48	0.275
27	Control	1.057	0.77	1.344	1.103	1.121	0.504	0.845	0.68	0.91	0.723	0.565	0.835	0.544	1.023	0.787	1.61	1.418	1.256	0.385	1.228	1.494	0.902	0.574	1.018	0.855	0.25
28	Control	1.196	1.078	1.269	1.231	0.992	0.528	0.442	0.6	1.012	0.867	0.565	0.637	0.454	0.934	0.958	0.775	0.945	0.776	0.352	0.7	0.857	0.919	0.457	0.558	0.564	0.238
29	Control	1.18	1.149	1.147	1.483	1.92	1.204	1.396	1.113	1.164	1.554	1.03	2.303	1.304	1.257	1.119	1.909	1.428	1.881	0.539	0.561	0.746	1.186	1.371	1.018	2.834	1.062
