# Supplementary material for: A short-term, high-caloric diet has prolonged effects on brain insulin action in men
Source: Nat Metab. 2025 Feb 21;7(3):469–77. doi: 10.1038/s42255-025-01226-9 (PMC11946887; doi:10.1038/s42255-025-01226-9)
Supplement: Supplementary file 11 — Link to Neurovault for brain imaging collection. [file 42255_2025_1226_MOESM11_ESM.xlsx]

## Sheet: Extended Data Table 4
Link To Data
https://neurovault.org/collections/MYQHVMQE/
