# Supplementary material for: A short-term, high-caloric diet has prolonged effects on brain insulin action in men
Source: Nat Metab. 2025 Feb 21;7(3):469–77. doi: 10.1038/s42255-025-01226-9 (PMC11946887; doi:10.1038/s42255-025-01226-9)
Supplement: Supplementary file 12 — Statistical source data of correlation analyses. [file 42255_2025_1226_MOESM12_ESM.xlsx]

## Sheet: Extended Data Table 5
ID	group	Pons/Midbrain	Insula	Rolandic Operculum	Fusiform gyrus	Hippocampus	Fold change liver fat	Change Punishment sensitivity	Change Reward sensitivity	Fold change SFA intake	Fold change Fat intake	Fold change Carbohydrate intake
1	HCD	10.718	10.8829	2.4539	6.9002	-3.7494	1.56	-0.517848	-4.60349	3.53	2.84364	0.976645
2	HCD	2.571	-4.1945	16.3483	-12.3191	-2.4615	0.76	6.12031	-4.47211	1.67	1.22825	1.31608
3	HCD	0.4092	1.79	-0.5197	-20.6323	-8.3844	1.33	8.30941	-4.8216	2.11	1.97844	1.14103
4	HCD	25.9796	12.5827	6.1085	0.4821	-3.7377		-0.642573	-12.2871	1.29	1.13374	1.76899
5	HCD	-2.4334	9.2821	8.5447	-7.3407	-1.2081	2.36	-7.89277	-0.750609	1.2	1.74211	2.19925
6	HCD	4.5077	11.8845	20.7677	-6.5338	-3.2281	1.45	-1.02345	4.85005	1.06	1.11479	1.2795
7	HCD	9.5216	9.6563	5.6534	-10.6879	-5.0004	1.83	8.73661	-11.6172	1.54	1.18873	1.35852
8	HCD	14.0582	7.6077	4.4517	-27.8589	-7.4161	2.32	0.405908	4.81518	2.04	2.52331	1.83198
9	HCD	5.0077	3.0302	19.2863	2.3963	-15.7146	1.32	-0.383817	0.44376	1.63	1.56628	0.971882
10	HCD	7.0347	-2.6995	0.489	-3.1759	1.6951	1.6	5.17988	-6.26605	1.92	1.66737	1.63441
11	HCD	15.1052	12.54	8.5106	-20.1984	-1.2404	1.76	11.5685	12.2111	2.07	1.96522	1.72755
12	HCD	14.243	17.915	24.4747	-8.5777	-11.5045	2.13	-1.57875	-0.498441	1.73	2.02543	1.23607
13	HCD	15.0641	6.4862	14.0994	-19.9439	-0.4656	2.09	-1.25382	-7.60619	1.64	1.43055	1.62322
14	HCD	-15.7202	16.7152	-5.6088	-5.9387	-4.9487	0.89	8.68957	-3.06573	2.26	2.10882	1.76095
15	HCD	-1.9163	23.4197	8.9245	-17.8427	1.5767	0.63	-2.07504	2.77042	1.58	1.63899	2.39887
16	HCD	7.4171	9.6655	-1.9879	-3.2531	0.4494	1.22	-4.32853	-10.3027	2.65	3.11736	1.49307
17	HCD	19.9092	4.5616	-4.3332			1.73	2.67318	-3.8221	3.79	1.9325	1.86225
18	HCD	22.8608	-2.0462	21.8942	7.8437	2.3729	1.12	26.1527	-7.358	2.24	2.33433	2.37914
19	Control	-0.6742	-5.7937	-0.9902	17.757	12.4904	0.7	-6.47521	9.49222	0.75	1.11864	1.62323
20	Control	11.995	-12.6655	-16.4035	11.9676	7.5132	0.3	5.11721	-0.0908121	1.86	1.40191	0.849948
21	Control	-14.8011	-6.7112	-2.9083	-16.7321	2.1016	1.38	-21.3851	9.04903	0.39	0.628083	1.1955
22	Control	-6.2881	-2.256	-4.8069	0.7208	3.2355	0.6	3.00096	-0.842255	0.95	0.97	1.34581
23	Control	-16.7067	-5.5221	-4.9206	23.5678	23.1128	1.06	0.554575	3.71999	0.65	0.864322	0.972022
24	Control	-15.6307	-14.5365	-5.1512	-3.6019	-6.2555	0.99	-8.85113	4.70387	0.99	1.70134	2.04494
25	Control	-14.5526	-1.9793	-0.6229	31.7529	15.1485	1.34	-1.74851	-2.11871	0.9	1.54867	0.927199
26	Control	14.1527	7.1909	7.794	18.0457	4.6177	1.9	-9.97811	7.52676	1.08	1.1875	1.12696
27	Control	-0.6285	4.0047	2.2671	4.2813	2.6356	0.99	-4.19802	4.29861	1.88	1.55425	1.79181
28	Control	-23.3821	-10.3272	-6.9161	-12.1356	9.0529	0.95	-2.81574	7.11977	0.77	0.791019	1.48169
29	Control	-15.486	8.4467	-0.8605	12.1433	19.0794	1.12	-0.890419	17.5068	1.5	1.19888	0.839928
